# Supplementary material for: First approach to pod dehiscence in faba bean: genetic and histological analyses
Source: Sci Rep. 2020 Oct 19;10:17678. doi: 10.1038/s41598-020-74750-1 (PMC7572390; doi:10.1038/s41598-020-74750-1)
Supplement: Supplementary file 1 — Supplementary file1 [file 41598_2020_74750_MOESM1_ESM.xls]

## Sheet: Supplementary Table 1
First Approach to Pod Dehiscence in Faba Bean: Genetic and Histological Analyses
David Aguilar-Benitez1, Inés Casimiro-Soriguer1, Ana M. Torres1
1IFAPA center Alameda del Obispo, Apdo 3092, E-14080, Córdoba, Spain.
*Corresponding author e-mail: anam.torres.romero@juntadeandalucia.es
Supplementary Table 1. ANOVA for Genotype (RIL) and Environment (Year) interaction. OP, opened pods; FS, fissured pods; DP, dehiscent pods. Signif. Codes: ‘***’ P<0.001, ‘**’ P<0.01 ‘*’ P<0.05
OP
	Df	Sum SQ	Mean SQ	F value	Pr(>F)
Year	1	170.6	170.597	5.2558	0.0235319*
RIL	122	7116	58.327	1.797	0.0005989***
Rep	1	101.6	101.604	3.1302	0.0792722
Year:RIL	100	6682.5	66.825	2.0588	6.59e-05***
Residuals	126	4089.8	32.459
FS
	Df	Sum SQ	Mean SQ	F value	Pr(>F)
Year	1	41770	41770	176.841	<2.2E-016***
RIL	122	53887	442	1.87	0.0002736***
Rep	1	8	8	0.0357	0.850393
Year:RIL	105	25840	246	1.0419	0.411058
Residuals	126	29762	236
DP
	Df	Sum SQ	Mean SQ	F value	Pr(>F)
Year	4	48882	12220.5	47.577	<2.2E-016***
RIL	123	94718	770.1	2.998	3.708e-13***
Rep	1	595	595.3	2.3175	0.129303***
Year:RIL	389	144254	370.8	1.4437	0.001149***
Residuals	229	58820	256.9

## Sheet: Supplementary Table 2
Supplementary Table 2. BLASTp results of dehiscence candidate genes against chickpea, Medicago and pea genomes.
Original plant	Gene	Protein accession	Chickpea protein accession	Coverage	E-value	Identity	Chickpea mRNA accession	Medicago protein accession	Coverage	E-value	Identity	Medicago mRNA accession	Pisum protein accession	Coverage	E-value	Identity	Pisum mRNA accession	E-value	Identity	Vicia faba transcriptome accession
Arabidopsis thaliana	ADPG1	NP_191310.1	XP_004513766.1	0.97	8.00E-147	53.76%	XM_004513709.2	XP_013467524.2	0.98	1.00E-154	0.54	XM_013612070.2	AAK50769.1	0.64	2.00E-66	0.38	AF361321.1
Arabidopsis thaliana	AG1	NP_001266181.1	XP_004485955.1	1	3.00E-128	73.41%	XM_004485898.3	XP_003629877.1	0.95	4.00E-121	0.72	XM_003629829.3		671/735 (1178)	0.00E+00	0.91	Psat7g066560.7	2.00E-61	0.78	Locus_33710_Transcript_1/1_Confidence_1.000_Length_481
Arabidopsis thaliana	ALC	NP_201512.1	XP_012574448.1	0.71	2.00E-34	53.80%	XM_012718994.2	XP_003589168.2	0.36	6.00E-34	0.79	XM_003589120.3						2.00E-122	0.78	Locus_29687_Transcript_1/1_Confidence_1.000_Length_823
Arabidopsis thaliana	AP1	NP_177074.1	XP_004509754.1	0.99	6.00E-122	72.83%	XM_004509697.3	XP_003628742.1	0.99	2.00E-120	0.72	XM_003628694.2
Arabidopsis thaliana	AP2	NP_001190938.1	XP_004511904.1	0.72	2.00E-127	68.27%	XM_004511847.3	XP_003611692.1	0.71	7.00E-132	0.7	XM_003611644.3
Arabidopsis thaliana	AP3	NP_191002.1	XP_004500961.1	0.99	5.00E-86	55.36%	XM_004500904.3	XP_003612101.1	0.93	4.00E-65	0.49	XM_003612053.3	AEW43603.1	0.93	5.00E-67	0.49	JN412098.1
Arabidopsis thaliana	AS1	NP_181299.1	XP_004492353.1	0.98	4.00E-165	66.85%	XM_004492296.3	XP_003623127.1	0.98	2.00E-165	0.68	XM_003623079.3	AAG10600.1	0.98	1.00E-167	0.68	AF299140.2	0	0.87	Contig21947
Arabidopsis thaliana	AS2	NP_001077777.1	XP_004511083.2	0.98	3.00E-74	59.21%	XM_004511026.3	XP_013445108.1	0.98	6.00E-79	0.6	XM_013589654.2						4.00E-127	0.91	Locus_23082_Transcript_1/1_Confidence_1.000_Length_643
Arabidopsis thaliana	BP	NP_192555.1	XP_004498934.1	0.76	8.00E-153	73.19%	XM_004498877.3	XP_013465932.1	0.81	1.00E-155	0.71	XM_013610478.2	AAC32262.1	0.66	3.00E-92	57.99%	AF063307.1	0	0.96	contig03043
Arabidopsis thaliana	FUL	NP_568929.1	XP_004508656.1	0.97	6.00E-104	67.93%	XM_004508599.3	XP_013464090.2	0.97	9.00E-105	0.65	XM_013608636.2						4.00E-98	0.92	Vs_171720
Arabidopsis thaliana	HEC1	NP_001332428.1	XP_004509135.1	0.62	3.00E-52	68.53%	XM_004509078.3	XP_024627548.1	0.39	4.00E-46	0.76	XM_024771780.1
Arabidopsis thaliana	HEC2	NP_190602.1	XP_004511923.1	0.54	2.00E-58	68.94%	XM_004511866.3	XP_003611730.1	0.8	2.00E-48	0.56	XM_003611682.2						0	0.82	Contig22772
Arabidopsis thaliana	IND	NP_191923.1	XP_004504117.1	0.49	1.00E-44	75.51%	XM_004504060.2	XP_024627548.1	0.45	6.00E-46	0.79	XM_024771780.1	ABD59338.1	0.24	3.00E-06	0.4	DQ399528.1
Arabidopsis thaliana	IRX3	NP_197244.1	XP_004507755.1	1	0	85.38%	XM_004507698.3	XP_003594882.2	0.99	0.0	0.65	XM_003594834.3						2.00E-124	0.76	Contig23463
Arabidopsis thaliana	JAG	NP_177015.3	XP_004497087.1	0.8	9.00E-36	40.74%	XM_004497030.3	XP_024630922.1	0.8	3.00E-35	0.45	XM_024775154.1		694/891 (1346)	0	0.78	Psat6g227440.1
Arabidopsis thaliana	LATE	NP_001318765.1	XP_012575102.1	0.32	6.00E-14	59.65%	XM_012719648.2	RHN42358.1	0.3	1.00E-14	0.6		AWJ95166.1	0.37	8.00E-06	0.37	MF033127.1
Arabidopsis thaliana	NAC012	NP_174554.1	XP_004514929.1	0.82	1.00E-100	51.19%	XM_004514872.3	XP_013444555.1	0.84	3.00E-101	0.49	XM_013589101.2		1209/1323 (1703)	0	0.91	Psat4g215440.1
Glycine max	PDH1	XP_014634029.1	XP_004503651.1	1	3.00E-109	82.18%	XM_004503594.3	XP_013447143.1	1	3.00E-110	0.86	XM_013591689.2		420/546 (574)	3.00E-109	0.77	Psat7g029960.1
Arabidopsis thaliana	PI	NP_197524.1	XP_004498359.2	0.97	1.00E-85	61.72%	XM_004498302.3	XP_013461314.2	0.8	2.00E-74	0.65	XM_013605860.2						3.00E-118	0.81	Contig18343
Arabidopsis thaliana	PID	NP_181012.1	XP_004485993.1	0.98	0	65.57%	XM_004485936.3	XP_003630022.1	0.97	0	0.66	XM_003629974.3		1186/1395 (1813)	0	0.85	Psat7g060200.1
Arabidopsis thaliana	PIN	NP_177500.1	XP_004512743.1	1	0	72.32%	XM_004512686.3	XP_003619829.1	1	0	0.71	XM_003619781.3	AAO38045.1	1	0	0.71	AY222857.1	3.00E-67	0.76	Locus_9310_Transcript_2/5_Confidence_0.733_Length_2583
Arabidopsis thaliana	RPL	NP_195823.1	XP_004507197.1	0.75	7.00E-125	51.69%	XM_004507140.3	XP_013454907.1	0.75	6.00E-125	0.52	XM_013599453.2						8.00E-103	0.79	Contig7334
Arabidopsis thaliana	2001-09-01	NP_001119230.1	XP_004491904.1	1	3.00E-132	73.76%	XM_004491847.3	XP_003621519.2	1	8.00E-132	0.73	XM_003621471.3						0	0.91	ENA___HX911218___HX911218.1
Arabidopsis thaliana	2003-09-01	NP_850953.1	XP_004504397.1	0.97	3.00E-127	76.02%	XM_004504340.3	XP_024628949.1	0.97	2.00E-126	0.78	XM_024773181.1						0	0.93	ENA___HX906124___HX906124.1
Arabidopsis thaliana	SHP1	NP_191437.1	XP_004513719.1	0.96	6.00E-119	71.67%	XM_004513662.3	XP_024636027.1	0.99	2.00E-119	0.71	XM_024780259.1						7.00E-102	0.64	Locus_33710_Transcript_1/1_Confidence_1.000_Length_481
Arabidopsis thaliana	SPT	NP_568010.1	XP_027189239.1	0.39	5.00E-42	59.87%	XM_027333438.1	XP_003611714.1	0.55	1.00E-50	0.52	XM_003611666.3						7.00E-149	0.94	Contig15583
Arabidopsis thaliana	STK	NP_001319889.1	XP_004499566.1	0.71	8.00E-115	73.93%	XM_004499509.3	XP_003598035.1	0.71	8.00E-115	0.74	XM_003597987.3	AAD25355.1	1	2.00E-98	0.8	AF115574.1
Solanum licopersicum	TAGL1	NP_001300859.1	XP_004513719.1	0.89	2.00E-107	67.36%	XM_004513662.3	XP_024636027.1	0.91	1.00E-107	0.67	XM_024780259.1		670/739 (1044)	0	0.91	Psat5g197560.2
Arabidopsis thaliana	YAB3	NP_567154.1	XP_004506104.1	0.92	6.00E-81	66.82%	XM_004506047.3	XP_013455085.1	0.89	4.00E-77	0.65	XM_013599631.2		627/668 (1141)	0	0.94	Psat7g238960.1
Vicia sativa	c108180			0.57	2.00E-164	85.29%	XM_004511599.3		0.67	0	0.87	XM_003611210.3		554/586 (1959)	0	0.95	Psat2g179080.1
Vicia sativa	c109132			0.03	1.5	66.04%	XM_004498425.3		0.03	4.00E-10	0.69	XM_013610803.2
Vicia sativa	c111669			0.76	0	80.08%	XM_004505268.3		0.74	0	0.83	XM_003607797.3
Vicia sativa	c113420			0.9	0	82.87%	XM_004513709.2		0.81	0	0.86	XM_013612070.2		1279/1365 (1672)	0	0.94	Psat6g086440.1
Vicia sativa	c114405			0.83	0	85.95%	NM_001279135.1		0.74	0	0.87	XM_013601139.2		996/996 (996)	0	1	Psat7g179640.1
Vicia sativa	c115918			0.93	0	90.23%	XM_027336299.1		0.98	0	0.91	XM_013588863.2		1581/1646 (2088)	0	0.96	Psat4g199720.1	0	0.97	Contig23253
Vicia sativa	c116185			0.51	0	89.40%	NM_001279187.1		0.52	0	0.91	XM_003613801.3		613/637 (1220)	0	0.96	Psat2g117800.2	0	0.87	Contig3108
Vicia sativa	c117969			0.23	2.00E-66	83.80%	CP039332.1		0.86	0	0.83	XM_003618769.3
Vicia sativa	c118965			0.81	0	88.59%	XM_004512681.3		0.8	0	0.89	XM_013587228.2
Vicia sativa	c119322								0.83	0	0.84	XM_003597946.3		837/937 (1141)	0	0.89	Psat1g003280.1
Vicia sativa	c119513			0.78	0	84.65%	XM_004509361.3		0.85	0	0.86	XM_003629143.3
Vicia sativa	c119843			0.67	0	79.48%	XM_027335265.1		0.81	0	0.83	XM_003607271.3		920/1000 (1422)	0	0.92	Psat7g180280.1	0	0.94	Contig4047
Vicia sativa	c120726			0.78	0	89.17%	XM_004489140.3		0.84	0	0.89	XM_013595278.2		1016/1071 (1274)	0	0.95	Psat1g053480.1	0	0.96	Contig4135
Vicia sativa	c120857			0.79	0	87.08%	XM_004499908.3		0.77	0	0.89	XM_013604150.2
Vicia sativa	c122297			0.12	2.00E-29	78.50%	XM_004514996.3		0.89	0	0.86	XM_003598965.2
Vicia sativa	c122714								0.11	0.76	0.66	XM_024779517.1
Vicia sativa	c123357			0.77	2.00E-98	71.84%	XM_004517249.3		0.86	0	0.83	XM_013612646.2		658/731 (918)	0	0.9	Psat6g071640.1
Vicia sativa	c124154			0.79	0	84.56%	XM_004495161.3		0.8	0	0.85	XM_003590617.3
Vicia sativa	c126514			0.74	0	81.51%	XM_004491047.3		0.63	0	0.82	XM_003616858.3
Vicia sativa	c127417			0.45	0	86.17%	XM_004498459.3		0.83	0	0.87	XM_003588473.3
Vicia sativa	c128287			0.61	0	86.97%	XM_004501040.3		0.64	0	0.83	XM_013606594.2
Vicia sativa	c128596			0.8	0	83.67%	XM_027336134.1		0.83	0	0.87	XM_024782319.1		1105/1245 (8815)	0	0.89	Psat7g251400.1	0	0.83	Contig1143

## Sheet: Supplementary Table 3
Supplementary Table 3. Primer sequences developed for the amplification of dehiscence candidate genes in faba bean, annealing temperature, product size, type of marker and restriction endonucleases or genotyping platform used.
Marker	Forward Sequence (5’-> 3’)	Reverse Sequence (5’-> 3’)	Ta (ºC)	PCR product size (bp)	Marker type
Vf_ADPG1	CAGGAAGTGCAAGCAACATCAAAT	ACACATTCCTTATCTGAACAGCTGA	56	200	SNP / Cegen
Vf_AG1	GGCAAATGATGGGTGAAGCTTT	GAGAGTCGAATTGTTGCTGAG	58	650	CAPS / LweI
Vf_ALC	GCATGGAATTGAGTGACGGAAAC	GTTTTGGAAGCATGGCAAACTTC	58	680	CAPS / NdeI
Vf_AP1	ATGGAGAAGATATTGGAGCGCT	TCTGCTCCTGAATCACTTTCTCC	56	350	Internal
Vf_AP2	TTTACAGAAGAACAGGTCGATGGG	GCCTAAGAATTGACCCATACGAG	58	800	-
Vf_AP3	AAGGTCTCACTCATCATGTTCTCC	CACCTTCACCTACTCTATGCCT	60	420	CAPS / NmuCI
Vf_AS1	TCAGTGACATTAAGCCTCTCTCC	GATAGGA-TATTAATAGGCAGGCATC	58	690	-
Vf_AS2	CCGCTCCTAGGGTTTCTTAATGTTA	CTACTCGAGCTTTGACTGATGAACA	58	800	CAPS / Cfr13I
Vf_BP	GGACAACAACAACAACAATGGAGG	GCTTCTTTCAAGGGTTTGGAGAGT	58	540	CAPS / HphI
Vf_FUL	CATGCAAAACTGAAAGCTAGGGTG	GCAAATTGTTATGTTCCTGGAGTGC	60	680	CAPS / AciI
Vf_HEC1	AGAGAAATGATATTCCGTATGGCGG	CTAAGCATTTGTTTGGAAGTGGGAC	58	370	-
Vf_HEC2	CGATAAGAAGAACTCAATGGCTGC	TAACCATTCCTGGAAACCCAACA	56	680	SNP / Cegen
Vf_IRX3	CATTACATAAACAACAGCAAGGCC	TCCTCTAGACTAAAGATGGGCACA	60	760	CAPS / SspI
Vf_JAG	TGCCTGATGAATACTCTCGAGATCA	TTCTGAAGACTAACTGACGAGCATG	58	880	SNP / Cegen
Vf_LATE	GCTAGGCTCAAACAAACTCTTACC	GGCTTAATTCCAACTGCAGACTGAA	58	480	CAPS / Hpy99I
Vf_NAC012	CACAAAGACAAGAAGTATCCAACCG	CCATGCTTGTTGATTTTGGACTCTC	58	650	SNP / Cegen
Vf_PI	ACTCAAGCAACAGACAAGTAACCTA	GGCATCCTCAAGAGACATAAGCT	60	700	CAPS / HinfI
Vf_PID	GCTGTGGCATTGAAGAAGAAAGTAC	GATGAATATTCCAAACGACCACCAG	58	700	CAPS / AfaI
Vf_PIN	AGGATGCTAAGGAGTTGCACATG	AATGCAACAAGAGACCAAACGAGG	58	630	CAPS / AciI
Vf_RPL	TCCGTATGCAAGTTTGGCGATAA	GGTTTCCAAAGCCTTACTCTCGC	58	800	CAPS / TaiI
Vf_SEP1	CAGAAGTGTAGTTATGGTGCTGTTG	CCTAACATGCTTCAGAGATGAATCC	62	450	CAPS / ApoI
Vf_SEP3	AGCATGCTCAAAACACTAGAGAGG	TATTCCTGTTGGCTGCTTAACTCC	58	400	Internal
Vf_SHP1	CAGTGTGAAAGCTTCTATTGAGAGG	GCTATTATGCAACTCTATCTCCTGT	58	750	CAPS / DraI
Vf_SPT	TGGTTATAGCTTGCATCCAGTGTC	GAAGAGTTTTTCCAGTCCTTGTTG	58	380	CAPS / MboI
Vf_STK	CAGCACTACCACTGAAATTAACGCT	CAATTTCAGCAAGTAGCATCTCATG	56	600	CAPS / AccI
Vf_TAGL1	CATGTGCTGCTTCTACTAATGCAG	CCTTCAGACTCAAAGATCCAAGAGC	58	350	-
Vf_YAB3	CAATTTCTGCGACACTGTTCTCG	GAAGGTGCATTTCGAATTTCCTCC	58	500	CAPS / HhaI
Vf_c108180	GAGCAACATTGACAATCCTATCCTTG	ATGGCAGCTACATGGAGGTTTT	58	500	-
Vf_c111669	GCATGTTAATTCTGGGAAAGGGAC	GGCACGCACCACTTTTTTGAA	58	1000	CAPS / EcoRI
Vf_c115918	CTATACTCAGTGGGCAGCACATAT	GTCCAAGCTTCTGTCCACATCTT	58	650	SNP / Cegen
Vf_c116185	TCACTTTTGCTGACTACGGAGGT	GA-ACTATTCCAGCCTTGTATTGAGC	58	450	CAPS / DdeI
Vf_c117969	CCATCATACCCTTTTCTTCTCTTCC	GAAACCTATCCCATAACATCACACC	58	800	SNP / Cegen
Vf_c118965	GTTTCCGTAACGTTCCTTGATGTAA	CTGCTGCTGTTCAAAGATACAGAC	58	1000	CAPS / AluI
Vf_c119322	TCACTGCCATTTCCTTCCAACCT	AAAGCTCCTCTCCACTGACTAATTC	58	200	-
Vf_c119513	CTTCCAGTAATC-ACATCATGGCTTG	GTCCGAACAAAATGTACAAGGAGAC	58	340	CAPS / BseJI
Vf_c119843	CAAAAGGTATTGGTGGAATGCGT	CACCCACTCTCAGACACAACTATCT	58	600	CAPS / HinfI
Vf_c120726	TAACCTTATCCTTGCTGCTGAGGA	TAATGCTGTCTTTCCTTCTTCCGC	58	730	Internal
Vf_c120857	ATCCCTCCTCTTCCAATGTTTGTC	CGATATGTCACAATTTTGGCTCCTC	58	430	CAPS / HaeIII
Vf_c124154	ATTCTCCAACTGATACCCTCCAATC	GGAAGACGTTTTATCAGTCCAATCC	58	770	CAPS / TasI
Vf_c126514	TGCGGCCGTAGTTTATTCCTATG	ATTCACACAACATGCATCACCCA	58	470	CAPS / MseI
Vf_c127417	CTTGATACCCCACAATGTTGCAG	CATGACCACTTTCCACACCTCTT	58	930	CAPS / AfaI
Vf_c128287	GGCCTATTTCTGTAAGCTATGGAAC	TGTTTTTAGCTTCACAGGCATGG	58	710	CAPS / DdeI
Vf_c128596	AGATATGGCCGCAGAGATTAAGC	ATGAATTCCTACGTGTTTGTTGACC	58	570	CAPS / NmuCI
(-): No polymorphism detected

## Sheet: Supplementary Table 4
Supplementary Table 4. BLASTp results of flanking markers.
Marker	At gene	Gene description	Query	E-value	Identity
Vf_Mtr3g104700	AT4G33080	AGC (cAMP-dependent, cGMP-dependent and protein kinase C) kinase family protein	0.99	0	0.7957
Mtr4g100510	AT2G35680	Phosphotyrosine protein phosphatases superfamily protein	0.91	1e-128	0.6189
Mtr8g085280	AT4G13750	Histidine kinase-, DNA gyrase B-, and HSP90-like ATPase family protein	0.99	0	0.4303

## Sheet: Supplementary Table 5
Supplementary Table 5. Meteorological data for drying pod months. Rad, Radiation; ET, Evapotranspiration.
Year	Month	Max T (ºC)	Min T (ºC)	Average T (ºC)	Max Hum (%)	Min Hum (%)	Average Hum (%)	Wind Speed (m/s)	Rad (MJ/m2 day)	Precip (mm)	ET (mm/day)
2017	May	28.4 ± 3.8	13.3 ± 2.7	20.7 ± 2.7	90.4 ± 8.7	29.9 ± 12.5	59.6 ± 12.3	1.7 ± 0.8	25.8 ± 5.7	1.5 ± 4.6	5.4 ± 1.1
	June	35.9 ± 3.8	18.4 ± 2.5	27.4 ± 2.9	74.7 ± 10.8	18.5 ± 5.7	40.9 ± 6.7	1.9 ± 0.6	29.3 ± 1.6	0.3 ± 1.7	7.5 ± 0.6
2018	May	25.6 ± 2.7	11.6 ± 2.7	18.3 ± 2.2	94.4 ± 7.3	35.3 ± 10	65.9 ± 10.9	1.6 ± 0.6	23.9 ± 4.5	0.5 ± 1.9	4.7 ± 0.9
	June	31.1 ± 5.2	16.1 ± 2.4	23.5 ± 3.7	84.8 ± 8	29.7 ± 10.9	55.8 ± 10.6	1.9 ± 0.6	25.9 ± 5.4	0.1 ± 0.5	6.2 ± 1.4
2019	May	30.7 ± 3.6	12.6 ± 1.8	21.9 ± 2.5	84.9 ± 10.9	20.9 ± 9.9	48.4 ± 12.8	1.3 ± 0.8	25.6 ± 7.9	0 ± 0	5.8 ± 1.3
	June	32.4 ± 3.3	14.7 ± 3.1	23.9 ± 2.5	76 ± 8.4	19.2 ± 6	43.5 ± 7.3	2.1 ± 0.6	29.4 ± 2.5	0 ± 0	7.2 ± 0.7
2020	May	29.4 ± 5.4	13.8 ± 2.2	21.2 ± 3.7	92.6 ± 9.7	30.5 ± 11.3	63.1 ± 13.8	1.3 ± 0.6	25.3 ± 5.3	0.8 ± 1.8	5.2 ± 1.2
	June	32.7 ± 4.4	15.4 ± 2.4	24.4 ± 3.2	78.1 ± 8.4	23.3 ± 7.8	47.6 ± 8.9	2.3 ± 0.9	29 ± 2	0 ± 0	7.1 ± 0.7

## Sheet: Supplementary Table 6
Supplementary Table 6. List of KASP markers genotyped in RIL population Vf6 x Vf27. M: monomorphic marker; P: polymorphic marker
KSNP NUMBER	Marker
1721968277	Vf_Mt1g050730_001	M
1858530407	Vf_Mt1g073000_001	M
1910719638	Vf_Mt1g079520_001	M
1651575609	Vf_Mt1g079870_001	M
1799565368	Vf_Mt1g079930_001	M
1058543789	Vf_Mt1g080150_001	M
1775821253	Vf_Mt1g081290_001	M
1192300098	Vf_Mt1g082210_001	M
1344350990	Vf_Mt1g082420_001	M
1002541787	Vf_Mt1g082580_001	P
1327803439	Vf_Mt1g083230_001	M
1081421775	Vf_Mt1g083450_001	M
1957189487	Vf_Mt1g083460_001	M
1398959816	Vf_Mt1g083960_001	M
1480682021	Vf_Mt1g085040_001	M
1533481092	Vf_Mt1g086810_001	M
1173855348	Vf_Mt1g087900_001	M
1054145479	Vf_Mt1g089980_001	M
1346638090	Vf_Mt1g094870_001	M
1676736579	Vf_Mt1g095140_001	P
1005888465	Vf_Mt1g095530_001	M
1243268575	Vf_Mt1g099390_001	M
1414137428	Vf_Mt1g099390_002	P
1723087950	Vf_Mt1g100180_001	M
1499151664	Vf_Mt1g100980_001	M
1942911040	Vf_Mt1g101520_001	P
1007727826	Vf_Mt1g101840_001	P
1493657837	Vf_Mt1g102430_001	M
1923110801	Vf_Mt1g105040_001	M
1675931078	Vf_Mt1g116110_001	M
1136816025	Vf_Mt1g116230_001	M
1326233096	Vf_Mt1g116810_001	M
1355576622	Vf_Mt3g086980_001	P
1464559498	Vf_Mt3g087760_001	M
1397002075	Vf_Mt3g088610_001	M
1199410003	Vf_Mt3g090490_001	M
1909665243	Vf_Mt3g090670_001	M
1324040588	Vf_Mt3g091190_001	P
1204061824	Vf_Mt3g091380_001	M
1952231569	Vf_Mt3g091460_001	M
1685167778	Vf_Mt3g091770_001	M
1869785197	Vf_Mt3g091780_001	M
1331946554	Vf_Mt3g091840_001	M
1118195708	Vf_Mt3g092090_001	M
1286088032	Vf_Mt3g092310_001	M
1701633635	Vf_Mt3g092460_001	M
1994334164	Vf_Mt3g092810_001	M
1992529901	Vf_Mt3g092990_001	M
1041071327	Vf_Mt3g094760_001	P
1777884970	Vf_Mt3g095660_001	P
1178788550	Vf_Mt3g096560_001	P
1011613711	Vf_Mt3g098530_001	M
1339856352	Vf_Mt3g098730_001	M
1488599943	Vf_Mt3g099130_001	M
1793605402	Vf_Mt3g099460_001	P
1455182074	Vf_Mt3g100050_001	M
1892792260	Vf_Mt3g100220_001	P
1302591462	Vf_Mt3g100500_001	P
1765755079	Vf_Mt3g101420_001	M
1085361656	Vf_Mt3g101630_001	P
1346988106	Vf_Mt3g101740_001	M
1939937736	Vf_Mt3g102180_001	M
1349771927	Vf_Mt3g104310_001	P
1198436942	Vf_Mt3g104700_001	M
1289940817	Vf_Mt3g104850_001	P
1510222612	Vf_Mt3g117800_001	P
1787699891	Vf_Mt3g118200_00	P
1439534033	Vf_Mt3g118320_001	M
1992769769	Vf_Mt3g118430_001	M
1517800754	Vf_Mt4g061670_001	M
1480510347	Vf_Mt4g064820_001	M
1945666854	Vf_Mt4g068010_001	M
1801307313	Vf_Mt4g068110_001	M
1897930615	Vf_Mt4g068130_001	M
1092780421	Vf_Mt4g068480_001	M
1416416448	Vf_Mt4g068550_001	M
1357708991	Vf_Mt4g072160_001	P
1643554427	Vf_Mt4g076870_001	P
1488624380	Vf_Mt4g077610_001	M
1475592877	Vf_Mt4g077840_001	M
1508884557	Vf_Mt4g078200_001	M
1150793055	Vf_Mt4g081050_001	M
1707751333	Vf_Mt4g083970_001	M
1111882840	Vf_Mt4g085880_001	M
1996788626	Vf_Mt4g085890_001	M
1484901860	Vf_Mt4g085900_001	M
1863846602	Vf_Mt4g086640_001	P
1977281618	Vf_Mt4g087420_001	M
1493184311	Vf_Mt4g087540_001	M
1381022177	Vf_Mt4g087590_001	P
1339969237	Vf_Mt4g087630_001	M
1083522872	Vf_Mt4g088010_001	M
1864663818	Vf_Mt4g091530_001	M
1777130027	Vf_Mt4g092750_001	M
1907508221	Vf_Mt4g092800_001	M
1792616149	Vf_Mt4g092850_001	P
1891182093	Vf_Mt4g093600_001	P
1528743750	Vf_Mt4g093990_001	M
1378063091	Vf_Mt4g128750_001	M
1839346844	Vf_Mt4g128840_001	M
1939244890	Vf_Mt4g130700_001	M
1858050519	Vf_Mt4g131830_001	M
1253706856	Vf_Mt4g132020_001	P
1270881468	Vf_Mt4g132300_001	P
1208901245	Vf_Mt4g133070_001	M
1112546082	Vf_Mt5g021170_001	M
1539118764	Vf_Mt5g022580_001	P
1416797289	Vf_Mt5g022700_001	M
1885608080	Vf_Mt5g023210_001	M
1852706711	Vf_Mt5g024730_001	M
1529126210	Vf_Mt5g024900_001	M
1337048384	Vf_Mt5g025470_001	M
1883474441	Vf_Mt7g073340_001	P
1323427004	Vf_Mt7g073970_001	P
1742551095	Vf_Mt7g075940_001	M
1221776980	Vf_Mt7g078730_001	M
1332345791	Vf_Mt7g078800_001	M
1567164369	Vf_Mt7g079680_001	M
1447683142	Vf_Mt7g079840_001	M
1028278339	Vf_Mt7g080040_001	M
1378730139	Vf_Mt7g080250_001	M
1602645324	Vf_Mt7g081010_001	M
1767675844	Vf_Mt7g081260_001	M
1695506577	Vf_Mt7g083230_001	M
1886939595	Vf_Mt7g084010_001	M
1509886420	Vf_Mt7g084590_001	P
1198350329	Vf_Mt7g085090_001	M
1949373706	Vf_Mt7g086430_001	P
1486389747	Vf_Mt7g098440_001	M
1840921946	Vf_Mt7g086700_001	M
1655084987	Vf_Mt7g088140_001	M
1313890440	Vf_Mt7g098250_001	M
1339227081	Vf_Mt7g099040_001	P
1727855913	Vf_Mt7g099280_001	M
1907095298	Vf_Mt7g099950_001	P
1587642015	Vf_Mt7g100500_001	M
1534270334	Vf_Mt7g100730_001	P
1046451750	Vf_Mt7g101070_001	M
1149845815	Vf_Mt7g101170_001	M
1073488622	Vf_Mt7g102310_001	M
1533289540	Vf_Mt7g104020_001	P
1076102851	Vf_Mt7g104220_001	M
1920414571	Vf_Mt7g104430_001	P
1801846414	Vf_Mt7g104600_001	M
1025036697	Vf_Mt7g104720_001	P
1949482251	Vf_Mt7g104870_001	P
1962045437	Vf_Mt7g105070_001	M
1833405369	Vf_Mt7g108490_001	M
1566567990	Vf_Mt7g108590_001	P
1357369139	Vf_Mt7g109340_001	P
1039273923	Vf_Mt7g109820_001	M
1627334012	Vf_Mt7g110600_001	M
1628782338	Vf_Mt7g111090_001	P
1993252933	Vf_Mt7g112640_001	M
1216991980	Vf_Mt7g112740_001	P
1301070095	Vf_Mt7g113850_001	M
1571258715	Vf_Mt7g114210_001	M
1901888971	Vf_Mt7g114590_001	M
1476837292	Vf_Mt7g114940_001	M
1835772788	Vf_Mt7g115070_001	M
1047741133	Vf_Mt7g116600_001	M
1052030883	Vf_Mt7g117970_001	M
1651518939	Vf_Mt7g118320_001	P
